# Supplementary material for: Machine learning analysis of gene expression data reveals novel diagnostic and prognostic biomarkers and identifies therapeutic targets for soft tissue sarcomas
Source: PLoS Comput Biol. 2019 Feb 20;15(2):e1006826. doi: 10.1371/journal.pcbi.1006826 (PMC6398862; doi:10.1371/journal.pcbi.1006826)
Supplement: S1 Table — (XLSX) [file pcbi.1006826.s004.xlsx]

## Sheet: S1 table
Lung
Brain
Heart
Skin
Adipose Tissue
Uterus
Nerve
Muscle
Ovary
Blood
Colon
Adrenal Gland
Thyroid
Esophagus
Blood Vessel
Liver
Prostate
Testis
Kidney
Pancreas
Stomach
Small Intestine
Breast
Pituitary
Cervix Uteri
Vagina
Bone Marrow
Spleen
Salivary Gland
Bladder
Fallopian Tube
