# Supplementary material for: Machine learning analysis of gene expression data reveals novel diagnostic and prognostic biomarkers and identifies therapeutic targets for soft tissue sarcomas
Source: PLoS Comput Biol. 2019 Feb 20;15(2):e1006826. doi: 10.1371/journal.pcbi.1006826 (PMC6398862; doi:10.1371/journal.pcbi.1006826)
Supplement: S2 Table — (XLSX) [file pcbi.1006826.s005.xlsx]

## Sheet: S2 table
LMS (n=40)	Soft tissue	36
	Uterine	4
Grade STLMS (n=36)	Grade 1	6
	Grade 2	11
	Grade 3	16
	NA	3
Gender (n=40)	Male	16
	Female	24
Outcome (n=40)	Recurrence	3
	Metastasis	12
	Both	5
	None	20
