# Supplementary material for: Machine learning analysis of gene expression data reveals novel diagnostic and prognostic biomarkers and identifies therapeutic targets for soft tissue sarcomas
Source: PLoS Comput Biol. 2019 Feb 20;15(2):e1006826. doi: 10.1371/journal.pcbi.1006826 (PMC6398862; doi:10.1371/journal.pcbi.1006826)
Supplement: S3 Table — (XLSX) [file pcbi.1006826.s006.xlsx]

## Sheet: S3 table
gene	p	tumor
FECH	0.000977871	DDLPS
PACRGL	0.000751242	DDLPS
PPBP	7.8682e-05	DDLPS
RASA3	0.00082906	DDLPS
RNASEL	0.000950443	DDLPS
AFAP1L2	0.000596462	MFS
AGRP	0.00026738	MFS
ANO10	0.000185109	MFS
APOLD1	0.000596462	MFS
ASB16	0.00034965	MFS
CABLES1	0.000185109	MFS
CCDC114	0.000860904	MFS
CLDN15	0.000596462	MFS
CLEC5A	0.000596462	MFS
CSF2	0.00026738	MFS
CYP21A2	0.000860904	MFS
CYP4Z1	0.00026738	MFS
EVA1A	0.000185109	MFS
FAM83G	0.000596462	MFS
FILIP1L	0.000596462	MFS
GAPDHP63	0.000596462	MFS
GAPDHP65	0.000596462	MFS
HDLBP	0.00034965	MFS
HSD11B2	0.000596462	MFS
HSD17B1P1	8.22707e-05	MFS
IGF2BP2	0.000596462	MFS
INSRR	0	MFS
LDHB	0.000185109	MFS
LGR4	0.000185109	MFS
LIMCH1	0.000596462	MFS
LINC00923	0.00034965	MFS
LINC00997	0	MFS
LINC01624	0.000596462	MFS
LINC02345	0.000596462	MFS
MAFTRR	0.000860904	MFS
MFSD2B	0.000596462	MFS
MMP3	0.000596462	MFS
MMP8	0.000918199	MFS
NPM2	0.000514192	MFS
PCBP4	0.000431921	MFS
PFKP	0.000431921	MFS
PIK3IP1xAS1	0.000860904	MFS
PLA2G4C	0.000596462	MFS
PRRT4	0	MFS
PSMG1	0.000596462	MFS
RCVRN	0.000596462	MFS
RFPL4AP6	0.000298231	MFS
RND2	0.000860904	MFS
RPLP0P2	0.000596462	MFS
RPS17	0.000596462	MFS
SCG5	0.000185109	MFS
SCOC	0.000699301	MFS
SESN3	0.000596462	MFS
SHQ1	0.000699301	MFS
SLC19A2	8.22707e-05	MFS
SLC35F1	0.000596462	MFS
SPSB4	0.000596462	MFS
TCEAL3	0.000514192	MFS
TMIE	0.000185109	MFS
TNN	0.000596462	MFS
TSC22D3	0.000596462	MFS
TSPAN12	0.000596462	MFS
TTC39A	0.000699301	MFS
WFDC11	0	MFS
WFDC13	0.000596462	MFS
YPEL1	0.000596462	MFS
ABCA17P	0	SS
ACADL	0	SS
ACADS	0	SS
ACSS2	0	SS
ADAM11	0	SS
ADAMTS20	0	SS
ADCY8	0	SS
ADCY9	0	SS
ADGRG6	0	SS
ANKRD13A	0	SS
ANXA1	0	SS
ANXA2P1	0	SS
ANXA7	0	SS
APOBEC3B	0	SS
AQP4	0	SS
ARHGEF10L	0	SS
ARSF	0	SS
ARSJ	0	SS
ATG9B	0	SS
ATP1B1	0	SS
B4GAT1	0	SS
BRS3	0	SS
BTLA	0	SS
C10orf143	0	SS
C4B	0	SS
C7orf33	0	SS
CCDC160	0	SS
CD69	0	SS
CDIPTxAS1	0	SS
CHMP4C	0	SS
CHST9	0	SS
CISH	0	SS
COL6A1	0	SS
COX15	0	SS
CRTAM	0	SS
CTSS	0	SS
CTSZ	0	SS
CXCR6	0	SS
DAZAP2	0	SS
DHRS9	0	SS
DIO2	0	SS
DIRC3	0	SS
DIS3L2	0	SS
DMC1	0	SS
DNAJC25	0	SS
DSCAML1	0	SS
DUX4L26	0	SS
EDN1	0	SS
EIF4BP7	0	SS
ELAC2	0	SS
ELAVL3	0	SS
EME2	0	SS
EML6	0	SS
ESR1	0	SS
EYA4	0	SS
F2RL1	0	SS
FOXB1	0	SS
FUK	0	SS
GBA3	0	SS
GBP5	0	SS
GHRHR	0	SS
GRHL1	0	SS
GSTM2	0	SS
GZMK	0	SS
HEATR9	0	SS
HLAxDQB2	0	SS
HSD17B1	0	SS
ICAM1	0	SS
ID3	0	SS
IFNL4P1	0	SS
IGDCC3	0	SS
IGHG3	0	SS
IGHGP	0	SS
IGLVIVOR22x1	0	SS
IL23A	0	SS
INHBB	0	SS
INTS6xAS1	0	SS
ITGB4	0	SS
KBTBD6	0	SS
KDM4B	0	SS
KLF6	0	SS
LGALS4	0	SS
LINC00896	0	SS
LINC00963	0	SS
LINC01054	0	SS
LINC01251	0	SS
LINC01426	0	SS
LINC02076	0	SS
LINC02550	0	SS
LNX1	0	SS
MPC1	0	SS
MPI	0	SS
MRPS30	0	SS
MT1F	0	SS
MT1M	0	SS
MTHFSD	0	SS
MYD88	0	SS
MYLIP	0	SS
MYOF	0	SS
NAPA	0	SS
NR4A2	0	SS
NT5E	0	SS
NWD1	0	SS
PCDH11X	0	SS
PCDH20	0	SS
PCDHB2	0	SS
PDE4C	0	SS
PDZRN4	0	SS
PERP	0	SS
PI15	0	SS
PLD6	0	SS
PLEKHS1	0	SS
PLXDC2	0	SS
PRMT7	0	SS
PROSER2xAS1	0	SS
PRR3	0	SS
PTGS2	0	SS
PTK2B	0	SS
RAB19	0	SS
RASAL2xAS1	0	SS
RASGEF1B	0	SS
RFESD	0	SS
RIPK3	0	SS
RIPK4	0	SS
RLN2	0	SS
RNU4x47P	0	SS
RPAP3	0	SS
RRN3P1	0	SS
SAA4	0	SS
SERPINB1	0	SS
SIRPG	0	SS
SLC25A25	0	SS
SLC31A2	0	SS
SLC6A16	0	SS
SMAGP	0	SS
SNORD17	0	SS
SNX7	0	SS
SOCS3	0	SS
SPRY1	0	SS
SQSTM1	0	SS
SRGAP2	0	SS
SSSCA1xAS1	0	SS
SSUH2	0	SS
STAG3	0	SS
STON2	0	SS
SVIL	0	SS
SWAP70	0	SS
SWSAP1	0	SS
TAF1AxAS1	0	SS
TBC1D2	0	SS
TBC1D24	0	SS
TBKBP1	0	SS
TEC	0	SS
TES	0	SS
TMEM117	0	SS
TRAC	0	SS
TRIM36	0	SS
TVP23A	0	SS
UBE2O	0	SS
VCAN	0	SS
VSNL1	0	SS
VWA5A	0	SS
WDR97	0	SS
ZFP36L1	0	SS
ZNF488	0	SS
ZNF512	0	SS
ZNF71	0	SS
ZNF764	0	SS
ABHD3	0.000117934	STLMS
ACYP1	0.000490515	STLMS
BCL7A	0.00083003	STLMS
C11orf95	0.000537478	STLMS
C18orf54	0.000338029	STLMS
C5orf34	0.000787703	STLMS
CDAN1	0.000809692	STLMS
CDCA3	9.548e-06	STLMS
CDKN3	0.000231333	STLMS
CHMP6	0.000253147	STLMS
CLCN5	0.000724837	STLMS
CLDN9	0.000397326	STLMS
DCAF15	0.000748196	STLMS
DNMT1	3.7733e-05	STLMS
EFS	4.76322e-05	STLMS
ERAS	0.00013825	STLMS
ERO1A	0.000163541	STLMS
FANCM	0.000321119	STLMS
GAPDHP38	3.25206e-05	STLMS
GAPDHP71	9.92702e-06	STLMS
GCHFR	0.000622531	STLMS
GDF11	0.000279062	STLMS
GEMIN2	0.000141883	STLMS
GMNN	0.000557556	STLMS
HPRT1	0.000656783	STLMS
IER3IP1	0.000176053	STLMS
ITGB3BP	0.000887321	STLMS
KCNQ1OT1	0.000499392	STLMS
KIF22	0.000176754	STLMS
KNTC1	0.000272751	STLMS
KREMEN2	0.000323751	STLMS
L2HGDH	0.000935938	STLMS
LINC01411	2.16868e-05	STLMS
LINC01537	2.81122e-05	STLMS
LINC02523	0.000483906	STLMS
LRR1	0.000182925	STLMS
MAP4K5	0.000512828	STLMS
MASTL	0.000125711	STLMS
MBD2	0.000529573	STLMS
MIR4269	0.000185544	STLMS
MRGPRF	0.000165518	STLMS
MTHFD1	8.03239e-06	STLMS
NCAPD2	0.000801743	STLMS
NEFL	3.35416e-05	STLMS
NEUROG2	0.000462287	STLMS
NID2	0.000437073	STLMS
NRBF2P5	0.000336407	STLMS
PAQR4	8.15325e-05	STLMS
PARP2	0.000579868	STLMS
PCDHGB3	0.000377345	STLMS
PLA2G10	0.00013825	STLMS
POLE2	0.000845171	STLMS
PTX4	0.000780237	STLMS
RALY	0.000722746	STLMS
RASSF7	0.000614512	STLMS
REM2	0.000575886	STLMS
RFC3	0.000396062	STLMS
RHNO1	6.66622e-05	STLMS
RN7SKP276	0.000471078	STLMS
RNU6x1278P	6.93838e-05	STLMS
RNU6x16P	0.000916774	STLMS
RNU6x678P	0.000257485	STLMS
SAMD1	0.000578284	STLMS
SCGB1A1	4.34137e-05	STLMS
SOCS6	0.000644845	STLMS
STAMxAS1	1.38277e-05	STLMS
SUMO2P6	0.00025418	STLMS
SUOX	0.000931604	STLMS
TACR2	0.000175644	STLMS
TMEM192	0.000947653	STLMS
UBE2T	0.000576997	STLMS
WDHD1	0.000538746	STLMS
WDR76	0.000775189	STLMS
ZNF878	0.000308875	STLMS
AIDA	4.53294e-06	ULMS
ATP2B4	0.000708705	ULMS
BCAP31P1	0.000318789	ULMS
BMPR2	0.000515279	ULMS
CBLL1	0.000646861	ULMS
DNAJC10	0.000482582	ULMS
ERP29	7.89806e-05	ULMS
FAM126B	0.000669986	ULMS
FBL	0.000708705	ULMS
FTH1P19	0.000605349	ULMS
GNAS	0.000669986	ULMS
IGKV3Dx11	0.000412096	ULMS
LAX1	0.000819895	ULMS
MSANTD4	0.000875411	ULMS
NABP2	0.000233751	ULMS
NPM2	0.000302728	ULMS
NXPH4	0.000184581	ULMS
PLA2G12AP1	0.000808447	ULMS
PRKRA	0.00027164	ULMS
PRR36	0.000457694	ULMS
REEP1	0.000960741	ULMS
RHOQP3	0.000191219	ULMS
RNF20	0.00014291	ULMS
RNU6x375P	0.000567323	ULMS
RNU6x878P	0.000963931	ULMS
SCRG1	0.000454166	ULMS
SEC23IP	0.000708705	ULMS
SHMT2	5.03243e-05	ULMS
TMEM44	0.000233751	ULMS
TRIM55	0.000454166	ULMS
TTC30A	0.000217986	ULMS
VPS50	0.000679713	ULMS
YAP1	0.000314079	ULMS
ZNF428	0.000623192	ULMS
ZNF800	0.000211938	ULMS
ADGRL2	0.000262482	UPS
ALKBH7	0.00077923	UPS
AMD1P1	0.000345006	UPS
ANKRD36C	0.000627072	UPS
ARL10	0.000135653	UPS
ARSDP1	0.000170791	UPS
ARSFP1	0.000598874	UPS
BACE1	0.000690364	UPS
BBS1	3.37669e-05	UPS
BEND6	0.000645292	UPS
BTN2A3P	0.000817244	UPS
CAMK2D	0.00057061	UPS
CARD14	9.9471e-05	UPS
CASP1	0.000462158	UPS
CCDC88A	6.0222e-05	UPS
CCL13	0.000637365	UPS
CDK2AP2	0.000261817	UPS
CEP290	0.000384273	UPS
CHD9	0.000457202	UPS
CIART	0.000883187	UPS
COPE	0.00064805	UPS
DDA1	0.000313279	UPS
DDHD2	0.000857936	UPS
DDRGK1	0.000387481	UPS
DMTF1	0.000250928	UPS
DYRK2	0.000178252	UPS
EEF1DP3	0.000464742	UPS
ELOVL6	0.00013339	UPS
EVA1C	0.000783989	UPS
FAT4	0.000594246	UPS
FMNL3	0.000461306	UPS
FRS2	0.000457926	UPS
GNB4	0.000938555	UPS
GOLGA6L5P	0.000615895	UPS
HDGFL3	0.000994973	UPS
HGSNAT	0.000462475	UPS
HLAxH	0.000418315	UPS
ICA1L	0.000771288	UPS
KIAA1109	0.000462475	UPS
KLF6	0.00071354	UPS
KRT73xAS1	0.000107739	UPS
LINC02158	0.000462158	UPS
LMO2	0.000156828	UPS
MEX3A	0.00092271	UPS
MT1F	0.000243462	UPS
MTFR2	0.000557324	UPS
NADK	0.000519363	UPS
NCAM1	0.000173508	UPS
NDUFA7	0.000213176	UPS
NEFH	0.000958941	UPS
NFKBIB	0.000462158	UPS
NUBP1	0.00093661	UPS
OAZ1	0.000900269	UPS
ORAI1	0.000602584	UPS
PCMTD1	9.03646e-05	UPS
PIP4K2B	0.000616879	UPS
PKD2	0.000785494	UPS
PNPLA6	0.000811091	UPS
POLR2E	0.00021433	UPS
PPP2R2B	4.44375e-05	UPS
RASSF9	0.000726185	UPS
RNA5SP298	0.000594656	UPS
RNASEK	0.000798181	UPS
RNLS	0.000134471	UPS
RPL10P7	0.000198366	UPS
RWDD4	0.000741997	UPS
RYK	0.00035392	UPS
S100A7	6.78089e-05	UPS
SATB1	6.90956e-05	UPS
SCX	0.000891935	UPS
SMARCC2	0.000173508	UPS
SPIN4xAS1	0.000724925	UPS
SSR4	0.000520923	UPS
TENM3	0.000888439	UPS
TMEM259	0.000660865	UPS
UQCR11	8.89954e-05	UPS
USP35	0.000828053	UPS
VSIR	0.000639754	UPS
WWC2	0.000106963	UPS
ZDHHC12	0.000893126	UPS
ZNF192P1	0.00095912	UPS
ZNF385A	0.000836147	UPS
ZNF496	0.000710691	UPS
ZNF721	0.000558324	UPS
ZNF749	0.000767311	UPS
ZNF827	0.000206993	UPS
