# Supplementary material for: Machine learning analysis of gene expression data reveals novel diagnostic and prognostic biomarkers and identifies therapeutic targets for soft tissue sarcomas
Source: PLoS Comput Biol. 2019 Feb 20;15(2):e1006826. doi: 10.1371/journal.pcbi.1006826 (PMC6398862; doi:10.1371/journal.pcbi.1006826)
Supplement: S4 Table — (XLSX) [file pcbi.1006826.s007.xlsx]

## Sheet: S4 table
gene	p	tumor
CCDC178	0.0160278	DDLPS
CCND2	0.027248	DDLPS
DAAM1	0.00622554	DDLPS
DNASE2	0.0370925	DDLPS
EMP1	0.0205877	DDLPS
ESYT1	0.00955131	DDLPS
GRK3	0.0325876	DDLPS
KLF6	0.00914673	DDLPS
MTHFD2	0.00508601	DDLPS
PANK3	0.0357118	DDLPS
PEPD	0.0333157	DDLPS
RGCC	0.035452	DDLPS
SLBP	0.044757	DDLPS
SLK	0.0404726	DDLPS
SUOX	0.0019884	DDLPS
ZADH2	0.00317485	DDLPS
ACTG2	0.0201263	STLMS
AKT1S1	0.0051094	STLMS
ARF3	0.0350413	STLMS
ARF6	0.0132762	STLMS
ARHGAP11A	0.0221323	STLMS
ARHGAP12	0.0211038	STLMS
ARL6IP1	0.0184798	STLMS
ARL6IP6	0.021552	STLMS
ATAD2	0.000947132	STLMS
BCDIN3D	0.000786421	STLMS
BRCA2	3.84e-05	STLMS
BUB1	0.00574244	STLMS
C5orf51	0.0093116	STLMS
CDK1	0.000498697	STLMS
CENPM	0.0384519	STLMS
CKS2	0.00480878	STLMS
DBF4	0.00519662	STLMS
DEPDC1B	0.00561401	STLMS
DKK2	0.00652685	STLMS
DONSON	0.020323	STLMS
DYSF	0.0076899	STLMS
EMC9	0.0072477	STLMS
ERO1A	0.0391328	STLMS
GEMIN2	0.025719	STLMS
GINS1	0.00543041	STLMS
GK	0.0405726	STLMS
GLT8D2	0.00144848	STLMS
GMPS	6.22e-06	STLMS
HAUS8	0.0392926	STLMS
HMMR	0.00272076	STLMS
IQSEC1	0.010246	STLMS
ITGA1	0.0297643	STLMS
KIF14	0.0130285	STLMS
KIF20A	0.0395408	STLMS
KNTC1	0.016084	STLMS
LINC02381	0.00302266	STLMS
LMNB1	0.0407346	STLMS
LRR1	0.00644913	STLMS
MCM6	0.0402771	STLMS
MCM7	0.0148154	STLMS
MED6	0.00304217	STLMS
MTHFD1	0.00047702	STLMS
MXD4	0.000199261	STLMS
MYO9B	0.0434318	STLMS
NKIRAS1	0.00365413	STLMS
NPAT	0.00440482	STLMS
NUDT15	0.00995075	STLMS
NUF2	0.00380271	STLMS
NUP155	0.00998248	STLMS
NUSAP1	0.00395257	STLMS
PFN1	0.0497422	STLMS
PIGA	0.0107523	STLMS
POLE2	0.0347323	STLMS
PPL	0.0315509	STLMS
PSMG1	0.0474851	STLMS
PTTG1	0.024769	STLMS
RAD51AP1	0.0194396	STLMS
RBBP8	0.0158715	STLMS
RBM24	0.046245	STLMS
RECQL4	0.0123639	STLMS
RFC4	5.49e-05	STLMS
RMI1	0.0154181	STLMS
RMI2	0.0207778	STLMS
RRM2	0.025279	STLMS
RTL5	0.00645289	STLMS
SCFD1	0.0183568	STLMS
SCRN2	0.00180144	STLMS
SELENOM	0.0151412	STLMS
SEPT7P2	0.0379002	STLMS
SFXN1	0.00329241	STLMS
SGO2	0.0452406	STLMS
SMC4	0.0252669	STLMS
SMYD2	0.00010485	STLMS
SNAPC4	0.0154935	STLMS
SNW1	0.0356935	STLMS
SPAG5	0.0203623	STLMS
STIL	0.0136088	STLMS
TBCCD1	0.00437662	STLMS
TMEM192	0.0329586	STLMS
TTK	0.0215265	STLMS
TXNDC16	0.0143168	STLMS
TYMS	0.0196387	STLMS
UBA2	0.00185409	STLMS
UHRF1	0.00083421	STLMS
ZBTB21	0.0388724	STLMS
ZFYVE9	0.00341532	STLMS
ZNF700	0.0121313	STLMS
BLNK	0.0184371	ULMS
CDR2	0.0307365	ULMS
CENPM	0.0384519	ULMS
DNAJB14	0.0433457	ULMS
EHHADH	0.00249489	ULMS
EOGT	0.0120916	ULMS
EPHB3	0.0326429	ULMS
GPAM	0.0268805	ULMS
IGFBP6	0.000181863	ULMS
INPP5F	0.0479809	ULMS
LPP	0.00197538	ULMS
MKL1	0.00304217	ULMS
NECTIN2	0.0417896	ULMS
PHGDH	0.0218754	ULMS
PPCDC	0.0412254	ULMS
PRUNE2	0.0228967	ULMS
PSMG1	0.0474851	ULMS
RBM24	0.046245	ULMS
RECQL4	0.0123639	ULMS
RIF1	0.00130195	ULMS
RSAD1	0.0354744	ULMS
SIX1	0.0498759	ULMS
SNRPD3	0.0143593	ULMS
SP3	0.000422269	ULMS
STK38L	0.000775293	ULMS
TANC1	0.00711898	ULMS
TCP11L1	0.0249483	ULMS
TMEM47	0.00924714	ULMS
TYMS	0.0196387	ULMS
UBL3	0.00686098	ULMS
ZNF626	0.0215069	ULMS
PCMTD2	1.04809e-05	UPS
SLC25A36	2.6341e-05	UPS
TNXA	8.65486e-05	UPS
TMEM65	0.000178389	UPS
SNRNP48	0.000468888	UPS
SH3BGR	0.000644359	UPS
AEBP1	0.000986438	UPS
SATB2	0.00100271	UPS
GPX3	0.00101763	UPS
VPS8	0.00113115	UPS
ELOVL6	0.00114235	UPS
CSGALNACT2	0.00114803	UPS
APOL3	0.00129235	UPS
IVNS1ABP	0.00142156	UPS
PPIF	0.00150624	UPS
ATP6V1D	0.00164302	UPS
GPR84	0.00188702	UPS
NCS1	0.00215298	UPS
RASAL2	0.00301529	UPS
MT1F	0.00302927	UPS
SPACA6	0.00303228	UPS
CLEC3B	0.0036134	UPS
AKT1S1	0.00458371	UPS
NPDC1	0.00529139	UPS
FOXK2	0.00533016	UPS
ZNF680	0.00630139	UPS
FBXL3	0.00635887	UPS
STX12	0.0081762	UPS
ABCA6	0.00964262	UPS
DHRS3	0.00976965	UPS
TXNIP	0.0114514	UPS
CDK5	0.0116357	UPS
TNC	0.0124324	UPS
PCSK1N	0.0127797	UPS
RARRES3	0.0135437	UPS
VSIR	0.0147383	UPS
DOK1	0.0154644	UPS
PTPN14	0.0166079	UPS
ABL2	0.0186086	UPS
FNTA	0.0187613	UPS
JMY	0.020409	UPS
GRK5	0.0204401	UPS
TSC1	0.0238086	UPS
SFXN1	0.0238803	UPS
ZDHHC12	0.024063	UPS
BAIAP2L1	0.0252278	UPS
ZNF587	0.0255203	UPS
COL10A1	0.0275731	UPS
IGFBP6	0.028529	UPS
MGST1	0.0288462	UPS
CD33	0.0321704	UPS
MPG	0.0342663	UPS
PNPLA4	0.0343292	UPS
APEX2	0.0370779	UPS
LRRC2	0.03725	UPS
FAM208A	0.0375655	UPS
UFD1	0.0399121	UPS
CDC73	0.0399638	UPS
SLC35E2A	0.0420441	UPS
SLC35E2B	0.0420441	UPS
ARPC3	0.0434612	UPS
CIART	0.0437256	UPS
CHST6	0.0441291	UPS
GPX1	0.0447031	UPS
CCL17	0.0462066	UPS
NSD3	0.0488634	UPS
ADAM12	0.0491567	UPS
