# Supplementary material for: Machine learning analysis of gene expression data reveals novel diagnostic and prognostic biomarkers and identifies therapeutic targets for soft tissue sarcomas
Source: PLoS Comput Biol. 2019 Feb 20;15(2):e1006826. doi: 10.1371/journal.pcbi.1006826 (PMC6398862; doi:10.1371/journal.pcbi.1006826)
Supplement: S5 Table — (XLSX) [file pcbi.1006826.s008.xlsx]

## Sheet: S5 table
compound	tumor	coverage	conflicts
isoconazole	DDLPS	15	2
8-azaguanine	DDLPS	14	2
irinotecan	DDLPS	17	5
doxorubicin	DDLPS	15	4
trichostatin A	DDLPS	12	1
monobenzone	DDLPS	13	2
fipexide	DDLPS	15	4
irinotecan	MFS	26	6
camptothecin	MFS	28	8
ornidazole	MFS	22	3
trichostatin A	MFS	29	10
doxorubicin	MFS	25	7
3-acetylcoumarin	MFS	22	4
trichostatin A	MFS	23	6
colforsin	MFS	20	4
trichostatin A	UPS	18	5
valproic acid	UPS	13	1
vorinostat	UPS	15	3
cefoxitin	UPS	12	0
tanespimycin	UPS	15	3
CAY-10397	MPNST	13	1
etomidate	MPNST	15	4
esculetin	MPNST	15	4
bemegride	MPNST	12	1
cyproterone	MPNST	12	1
dipyridamole	MPNST	12	1
nordihydroguaiaretic acid	MPNST	13	2
tanespimycin	MPNST	11	0
succinylsulfathiazole	MPNST	13	3
sulfametoxydiazine	MPNST	10	0
valproic acid	SS	14	0
trichostatin A	SS	14	2
propantheline bromide	SS	13	1
GW-8510	SS	11	0
dydrogesterone	SS	11	1
crotamiton	SS	10	0
trichostatin A	STLMS	26	5
latamoxef	STLMS	21	2
doxorubicin	STLMS	23	6
fipexide	STLMS	24	7
trichostatin A	ULMS	30	6
monorden	ULMS	25	5
tanespimycin	ULMS	25	5
doxorubicin	ULMS	27	7
vorinostat	ULMS	25	6
